# Supplementary material for: Incidence and Prevalence of Poststroke Shoulder Pain Among Different Regions of the World: A Systematic Review and Meta-Analysis
Source: Front Neurol. 2021 Nov 4;12:724281. doi: 10.3389/fneur.2021.724281 (PMC8600331; doi:10.3389/fneur.2021.724281)
Supplement: Supplementary file 1 [file Presentation_1.zip]

Archive with 3 entries (3 files):
- Suppl. Table 1. PRISMA 2009 Checklist.docx
- Suppl. Table 2. MOOSE Checklist for Meta-analyses of Observational Studies.docx
- Suppl. Table 3. Complete Search Terms for PubMed.docx
